# Supplementary material for: Adult Exposures to Toxic Trace Elements as Measured in Nails along the Interoceanic Highway in the Peruvian Amazon
Source: Int J Environ Res Public Health. 2022 May 23;19(10):6335. doi: 10.3390/ijerph19106335 (PMC9142029; doi:10.3390/ijerph19106335)
Supplement: Supplementary file 1 [file ijerph-19-06335-s001.zip]

Archive with 1 entries (1 files):
- ijerph-1697078-supplementary.pdf
